# Supplementary material for: Amino acids catalyse RNA formation under ambient alkaline conditions
Source: Nat Commun. 2025 Jun 4;16:5193. doi: 10.1038/s41467-025-60359-3 (PMC12137669; doi:10.1038/s41467-025-60359-3)
Supplement: Supplementary file 3 — Supplementary Data 1, 2 and 3 [file 41467_2025_60359_MOESM3_ESM.zip]

Archive with 11,424 entries (9,643 files):
- Supplementary Data/
- __MACOSX/._Supplementary Data
- Supplementary Data/.DS_Store
- __MACOSX/Supplementary Data/._.DS_Store
- Supplementary Data/Supplementary Data 1/
- __MACOSX/Supplementary Data/._Supplementary Data 1
- Supplementary Data/Supplementary Data 3/
- __MACOSX/Supplementary Data/._Supplementary Data 3
- Supplementary Data/Supplementary Data 2/
- __MACOSX/Supplementary Data/._Supplementary Data 2
- Supplementary Data/Supplementary Data 1/oligoC/
- __MACOSX/Supplementary Data/Supplementary Data 1/._oligoC
- Supplementary Data/Supplementary Data 1/.DS_Store
- __MACOSX/Supplementary Data/Supplementary Data 1/._.DS_Store
- Supplementary Data/Supplementary Data 1/oligoA/
- __MACOSX/Supplementary Data/Supplementary Data 1/._oligoA
- Supplementary Data/Supplementary Data 1/oligoU/
- __MACOSX/Supplementary Data/Supplementary Data 1/._oligoU
- Supplementary Data/Supplementary Data 1/oligoG/
- __MACOSX/Supplementary Data/Supplementary Data 1/._oligoG
- Supplementary Data/Supplementary Data 3/GC-no aa-SI/
- __MACOSX/Supplementary Data/Supplementary Data 3/._GC-no aa-SI
- Supplementary Data/Supplementary Data 3/AU-no aa/
- __MACOSX/Supplementary Data/Supplementary Data 3/._AU-no aa
- Supplementary Data/Supplementary Data 3/GC-Val-SI/
- __MACOSX/Supplementary Data/Supplementary Data 3/._GC-Val-SI
- Supplementary Data/Supplementary Data 3/GCAU-no aa/
- __MACOSX/Supplementary Data/Supplementary Data 3/._GCAU-no aa
- Supplementary Data/Supplementary Data 3/AU-Val/
- __MACOSX/Supplementary Data/Supplementary Data 3/._AU-Val
- Supplementary Data/Supplementary Data 3/GCAU-Val/
- __MACOSX/Supplementary Data/Supplementary Data 3/._GCAU-Val
- Supplementary Data/Supplementary Data 2/.DS_Store
- __MACOSX/Supplementary Data/Supplementary Data 2/._.DS_Store
- Supplementary Data/Supplementary Data 2/Reaction kinetics_OligoC/
- __MACOSX/Supplementary Data/Supplementary Data 2/._Reaction kinetics_OligoC
- Supplementary Data/Supplementary Data 2/OligoC_pH3-12/
- __MACOSX/Supplementary Data/Supplementary Data 2/._OligoC_pH3-12
- Supplementary Data/Supplementary Data 2/Val-conc-dependence_OligoC/
- __MACOSX/Supplementary Data/Supplementary Data 2/._Val-conc-dependence_OligoC
- Supplementary Data/Supplementary Data 2/OligoU_pH3-12/
- __MACOSX/Supplementary Data/Supplementary Data 2/._OligoU_pH3-12
- Supplementary Data/Supplementary Data 2/OligoA_pH3-12/
- __MACOSX/Supplementary Data/Supplementary Data 2/._OligoA_pH3-12
- Supplementary Data/Supplementary Data 2/OligoG_pH3-12/
- __MACOSX/Supplementary Data/Supplementary Data 2/._OligoG_pH3-12
- Supplementary Data/Supplementary Data 1/oligoC/C-Arg/
- __MACOSX/Supplementary Data/Supplementary Data 1/oligoC/._C-Arg
- Supplementary Data/Supplementary Data 1/oligoC/C-Gly+Asp/
- __MACOSX/Supplementary Data/Supplementary Data 1/oligoC/._C-Gly+Asp
- Supplementary Data/Supplementary Data 1/oligoC/C-Phe/
- __MACOSX/Supplementary Data/Supplementary Data 1/oligoC/._C-Phe
- Supplementary Data/Supplementary Data 1/oligoC/C-Val+Lys/
- __MACOSX/Supplementary Data/Supplementary Data 1/oligoC/._C-Val+Lys
- Supplementary Data/Supplementary Data 1/oligoC/C-Val+Ile/
- __MACOSX/Supplementary Data/Supplementary Data 1/oligoC/._C-Val+Ile
- Supplementary Data/Supplementary Data 1/oligoC/.DS_Store
- __MACOSX/Supplementary Data/Supplementary Data 1/oligoC/._.DS_Store
- Supplementary Data/Supplementary Data 1/oligoC/C-Ile+Asp/
- __MACOSX/Supplementary Data/Supplementary Data 1/oligoC/._C-Ile+Asp
- Supplementary Data/Supplementary Data 1/oligoC/C-Lys+Arg/
- __MACOSX/Supplementary Data/Supplementary Data 1/oligoC/._C-Lys+Arg
- Supplementary Data/Supplementary Data 1/oligoC/C-Ile+Arg/
- __MACOSX/Supplementary Data/Supplementary Data 1/oligoC/._C-Ile+Arg
- Supplementary Data/Supplementary Data 1/oligoC/C-Lys+Asp/
- __MACOSX/Supplementary Data/Supplementary Data 1/oligoC/._C-Lys+Asp
- Supplementary Data/Supplementary Data 1/oligoC/C-no aa/
- __MACOSX/Supplementary Data/Supplementary Data 1/oligoC/._C-no aa
- Supplementary Data/Supplementary Data 1/oligoC/C-Asp/
- __MACOSX/Supplementary Data/Supplementary Data 1/oligoC/._C-Asp
- Supplementary Data/Supplementary Data 1/oligoC/C-Gly+Arg/
- __MACOSX/Supplementary Data/Supplementary Data 1/oligoC/._C-Gly+Arg
- Supplementary Data/Supplementary Data 1/oligoC/C-Pro/
- __MACOSX/Supplementary Data/Supplementary Data 1/oligoC/._C-Pro
- Supplementary Data/Supplementary Data 1/oligoC/C-His/
- __MACOSX/Supplementary Data/Supplementary Data 1/oligoC/._C-His
- Supplementary Data/Supplementary Data 1/oligoC/C-Arg+Asp/
- __MACOSX/Supplementary Data/Supplementary Data 1/oligoC/._C-Arg+Asp
- Supplementary Data/Supplementary Data 1/oligoC/C-Val+Arg/
- __MACOSX/Supplementary Data/Supplementary Data 1/oligoC/._C-Val+Arg
- Supplementary Data/Supplementary Data 1/oligoC/C-Gly/
- __MACOSX/Supplementary Data/Supplementary Data 1/oligoC/._C-Gly
- Supplementary Data/Supplementary Data 1/oligoC/C-Val/
- __MACOSX/Supplementary Data/Supplementary Data 1/oligoC/._C-Val
- Supplementary Data/Supplementary Data 1/oligoC/C-Ile/
- __MACOSX/Supplementary Data/Supplementary Data 1/oligoC/._C-Ile
- Supplementary Data/Supplementary Data 1/oligoC/C-Ala/
- __MACOSX/Supplementary Data/Supplementary Data 1/oligoC/._C-Ala
- Supplementary Data/Supplementary Data 1/oligoC/C-Lys/
- __MACOSX/Supplementary Data/Supplementary Data 1/oligoC/._C-Lys
- Supplementary Data/Supplementary Data 1/oligoC/C-Gly+Lys/
- __MACOSX/Supplementary Data/Supplementary Data 1/oligoC/._C-Gly+Lys
- Supplementary Data/Supplementary Data 1/oligoC/C-Gly+Ile/
- __MACOSX/Supplementary Data/Supplementary Data 1/oligoC/._C-Gly+Ile
- Supplementary Data/Supplementary Data 1/oligoC/C-Gly+Val/
- __MACOSX/Supplementary Data/Supplementary Data 1/oligoC/._C-Gly+Val
- Supplementary Data/Supplementary Data 1/oligoC/C-Leu/
- __MACOSX/Supplementary Data/Supplementary Data 1/oligoC/._C-Leu
- Supplementary Data/Supplementary Data 1/oligoC/C-Val+Asp/
- __MACOSX/Supplementary Data/Supplementary Data 1/oligoC/._C-Val+Asp
- Supplementary Data/Supplementary Data 1/oligoC/C-Ile+Lys/
- __MACOSX/Supplementary Data/Supplementary Data 1/oligoC/._C-Ile+Lys
- Supplementary Data/Supplementary Data 1/oligoC/C-Asn/
- __MACOSX/Supplementary Data/Supplementary Data 1/oligoC/._C-Asn
- Supplementary Data/Supplementary Data 1/oligoA/A-Arg/
- __MACOSX/Supplementary Data/Supplementary Data 1/oligoA/._A-Arg
- Supplementary Data/Supplementary Data 1/oligoA/A-Gly+Arg/
- __MACOSX/Supplementary Data/Supplementary Data 1/oligoA/._A-Gly+Arg
- Supplementary Data/Supplementary Data 1/oligoA/A-Ile+Arg/
- __MACOSX/Supplementary Data/Supplementary Data 1/oligoA/._A-Ile+Arg
- Supplementary Data/Supplementary Data 1/oligoA/.DS_Store
- __MACOSX/Supplementary Data/Supplementary Data 1/oligoA/._.DS_Store
- Supplementary Data/Supplementary Data 1/oligoA/A-Lys+Asp/
- __MACOSX/Supplementary Data/Supplementary Data 1/oligoA/._A-Lys+Asp
- Supplementary Data/Supplementary Data 1/oligoA/A-Phe/
- __MACOSX/Supplementary Data/Supplementary Data 1/oligoA/._A-Phe
- Supplementary Data/Supplementary Data 1/oligoA/A-Val+Lys/
- __MACOSX/Supplementary Data/Supplementary Data 1/oligoA/._A-Val+Lys
- Supplementary Data/Supplementary Data 1/oligoA/A-Ile+Asp/
- __MACOSX/Supplementary Data/Supplementary Data 1/oligoA/._A-Ile+Asp
- Supplementary Data/Supplementary Data 1/oligoA/A-Val+Ile/
- __MACOSX/Supplementary Data/Supplementary Data 1/oligoA/._A-Val+Ile
- Supplementary Data/Supplementary Data 1/oligoA/A-no aa/
- __MACOSX/Supplementary Data/Supplementary Data 1/oligoA/._A-no aa
- Supplementary Data/Supplementary Data 1/oligoA/A-Lys+Arg/
- __MACOSX/Supplementary Data/Supplementary Data 1/oligoA/._A-Lys+Arg
- Supplementary Data/Supplementary Data 1/oligoA/A-His/
- __MACOSX/Supplementary Data/Supplementary Data 1/oligoA/._A-His
- Supplementary Data/Supplementary Data 1/oligoA/A-Pro/
- __MACOSX/Supplementary Data/Supplementary Data 1/oligoA/._A-Pro
- Supplementary Data/Supplementary Data 1/oligoA/A-Asp/
- __MACOSX/Supplementary Data/Supplementary Data 1/oligoA/._A-Asp
- Supplementary Data/Supplementary Data 1/oligoA/A-Gly+Asp/
- __MACOSX/Supplementary Data/Supplementary Data 1/oligoA/._A-Gly+Asp
- Supplementary Data/Supplementary Data 1/oligoA/A-Val+Asp/
- __MACOSX/Supplementary Data/Supplementary Data 1/oligoA/._A-Val+Asp
- Supplementary Data/Supplementary Data 1/oligoA/A-Ile+Lys/
- __MACOSX/Supplementary Data/Supplementary Data 1/oligoA/._A-Ile+Lys
- Supplementary Data/Supplementary Data 1/oligoA/A-Lys/
- __MACOSX/Supplementary Data/Supplementary Data 1/oligoA/._A-Lys
- Supplementary Data/Supplementary Data 1/oligoA/A-Ala/
- __MACOSX/Supplementary Data/Supplementary Data 1/oligoA/._A-Ala
- Supplementary Data/Supplementary Data 1/oligoA/A-Ile/
- __MACOSX/Supplementary Data/Supplementary Data 1/oligoA/._A-Ile
- Supplementary Data/Supplementary Data 1/oligoA/A-Gly+Lys/
- __MACOSX/Supplementary Data/Supplementary Data 1/oligoA/._A-Gly+Lys
- Supplementary Data/Supplementary Data 1/oligoA/A-Gly+Ile/
- __MACOSX/Supplementary Data/Supplementary Data 1/oligoA/._A-Gly+Ile
- Supplementary Data/Supplementary Data 1/oligoA/A-Val/
- __MACOSX/Supplementary Data/Supplementary Data 1/oligoA/._A-Val
- Supplementary Data/Supplementary Data 1/oligoA/A-Gly/
- __MACOSX/Supplementary Data/Supplementary Data 1/oligoA/._A-Gly
- Supplementary Data/Supplementary Data 1/oligoA/A-Gly+Val/
- __MACOSX/Supplementary Data/Supplementary Data 1/oligoA/._A-Gly+Val
- Supplementary Data/Supplementary Data 1/oligoA/A-Asn/
- __MACOSX/Supplementary Data/Supplementary Data 1/oligoA/._A-Asn
- Supplementary Data/Supplementary Data 1/oligoA/A-Arg+Asp/
- __MACOSX/Supplementary Data/Supplementary Data 1/oligoA/._A-Arg+Asp
- Supplementary Data/Supplementary Data 1/oligoA/A-Leu/
- __MACOSX/Supplementary Data/Supplementary Data 1/oligoA/._A-Leu
- Supplementary Data/Supplementary Data 1/oligoA/A-Val+Arg/
- __MACOSX/Supplementary Data/Supplementary Data 1/oligoA/._A-Val+Arg
- Supplementary Data/Supplementary Data 1/oligoU/U-Arg/
- __MACOSX/Supplementary Data/Supplementary Data 1/oligoU/._U-Arg
- Supplementary Data/Supplementary Data 1/oligoU/U-Ile+Arg/
- __MACOSX/Supplementary Data/Supplementary Data 1/oligoU/._U-Ile+Arg
- Supplementary Data/Supplementary Data 1/oligoU/U-Lys+Asp/
- __MACOSX/Supplementary Data/Supplementary Data 1/oligoU/._U-Lys+Asp
- Supplementary Data/Supplementary Data 1/oligoU/.DS_Store
- __MACOSX/Supplementary Data/Supplementary Data 1/oligoU/._.DS_Store
- Supplementary Data/Supplementary Data 1/oligoU/U-Gly+Arg/
- __MACOSX/Supplementary Data/Supplementary Data 1/oligoU/._U-Gly+Arg
- Supplementary Data/Supplementary Data 1/oligoU/U-Phe/
- __MACOSX/Supplementary Data/Supplementary Data 1/oligoU/._U-Phe
- Supplementary Data/Supplementary Data 1/oligoU/U-Gly+Asp/
- __MACOSX/Supplementary Data/Supplementary Data 1/oligoU/._U-Gly+Asp
- Supplementary Data/Supplementary Data 1/oligoU/U-Asp/
- __MACOSX/Supplementary Data/Supplementary Data 1/oligoU/._U-Asp
- Supplementary Data/Supplementary Data 1/oligoU/U-His/
- __MACOSX/Supplementary Data/Supplementary Data 1/oligoU/._U-His
- Supplementary Data/Supplementary Data 1/oligoU/U-Pro/
- __MACOSX/Supplementary Data/Supplementary Data 1/oligoU/._U-Pro
- Supplementary Data/Supplementary Data 1/oligoU/U-Val+Ile/
- __MACOSX/Supplementary Data/Supplementary Data 1/oligoU/._U-Val+Ile
- Supplementary Data/Supplementary Data 1/oligoU/U-Ile+Asp/
- __MACOSX/Supplementary Data/Supplementary Data 1/oligoU/._U-Ile+Asp
- Supplementary Data/Supplementary Data 1/oligoU/U-Val+Lys/
- __MACOSX/Supplementary Data/Supplementary Data 1/oligoU/._U-Val+Lys
- Supplementary Data/Supplementary Data 1/oligoU/U-Lys+Arg/
- __MACOSX/Supplementary Data/Supplementary Data 1/oligoU/._U-Lys+Arg
- Supplementary Data/Supplementary Data 1/oligoU/U-Gly+Val/
- __MACOSX/Supplementary Data/Supplementary Data 1/oligoU/._U-Gly+Val
- Supplementary Data/Supplementary Data 1/oligoU/U-Gly+Ile/
- __MACOSX/Supplementary Data/Supplementary Data 1/oligoU/._U-Gly+Ile
- Supplementary Data/Supplementary Data 1/oligoU/U-Gly+Lys/
- __MACOSX/Supplementary Data/Supplementary Data 1/oligoU/._U-Gly+Lys
- Supplementary Data/Supplementary Data 1/oligoU/U-Ile+Lys/
- __MACOSX/Supplementary Data/Supplementary Data 1/oligoU/._U-Ile+Lys
- Supplementary Data/Supplementary Data 1/oligoU/U-Val/
- __MACOSX/Supplementary Data/Supplementary Data 1/oligoU/._U-Val
- Supplementary Data/Supplementary Data 1/oligoU/U-Val+Asp/
- __MACOSX/Supplementary Data/Supplementary Data 1/oligoU/._U-Val+Asp
- Supplementary Data/Supplementary Data 1/oligoU/U-Gly/
- __MACOSX/Supplementary Data/Supplementary Data 1/oligoU/._U-Gly
- Supplementary Data/Supplementary Data 1/oligoU/U-Ala/
- __MACOSX/Supplementary Data/Supplementary Data 1/oligoU/._U-Ala
- Supplementary Data/Supplementary Data 1/oligoU/U-Lys/
- __MACOSX/Supplementary Data/Supplementary Data 1/oligoU/._U-Lys
- Supplementary Data/Supplementary Data 1/oligoU/U-Ile/
- __MACOSX/Supplementary Data/Supplementary Data 1/oligoU/._U-Ile
- Supplementary Data/Supplementary Data 1/oligoU/U-Val+Arg/
- __MACOSX/Supplementary Data/Supplementary Data 1/oligoU/._U-Val+Arg
- Supplementary Data/Supplementary Data 1/oligoU/U-Arg+Asp/
- __MACOSX/Supplementary Data/Supplementary Data 1/oligoU/._U-Arg+Asp
- Supplementary Data/Supplementary Data 1/oligoU/U-Leu/
- __MACOSX/Supplementary Data/Supplementary Data 1/oligoU/._U-Leu
- Supplementary Data/Supplementary Data 1/oligoU/U-no aa/
- __MACOSX/Supplementary Data/Supplementary Data 1/oligoU/._U-no aa
- Supplementary Data/Supplementary Data 1/oligoU/U-Asn/
- __MACOSX/Supplementary Data/Supplementary Data 1/oligoU/._U-Asn
- Supplementary Data/Supplementary Data 1/oligoG/G-Gly+Ile/
- __MACOSX/Supplementary Data/Supplementary Data 1/oligoG/._G-Gly+Ile
- Supplementary Data/Supplementary Data 1/oligoG/G-Gly+Lys/
- __MACOSX/Supplementary Data/Supplementary Data 1/oligoG/._G-Gly+Lys
- Supplementary Data/Supplementary Data 1/oligoG/G-Gly+Val/
- __MACOSX/Supplementary Data/Supplementary Data 1/oligoG/._G-Gly+Val
- Supplementary Data/Supplementary Data 1/oligoG/G-Phe/
- __MACOSX/Supplementary Data/Supplementary Data 1/oligoG/._G-Phe
- Supplementary Data/Supplementary Data 1/oligoG/.DS_Store
- __MACOSX/Supplementary Data/Supplementary Data 1/oligoG/._.DS_Store
- Supplementary Data/Supplementary Data 1/oligoG/G-Arg/
- __MACOSX/Supplementary Data/Supplementary Data 1/oligoG/._G-Arg
- Supplementary Data/Supplementary Data 1/oligoG/G-Ile+Lys/
- __MACOSX/Supplementary Data/Supplementary Data 1/oligoG/._G-Ile+Lys
- Supplementary Data/Supplementary Data 1/oligoG/G-Val+Asp/
- __MACOSX/Supplementary Data/Supplementary Data 1/oligoG/._G-Val+Asp
- Supplementary Data/Supplementary Data 1/oligoG/G-His/
- __MACOSX/Supplementary Data/Supplementary Data 1/oligoG/._G-His
- Supplementary Data/Supplementary Data 1/oligoG/G-Pro/
- __MACOSX/Supplementary Data/Supplementary Data 1/oligoG/._G-Pro
- Supplementary Data/Supplementary Data 1/oligoG/G-Arg+Asp/
- __MACOSX/Supplementary Data/Supplementary Data 1/oligoG/._G-Arg+Asp
- Supplementary Data/Supplementary Data 1/oligoG/G-Asp/
- __MACOSX/Supplementary Data/Supplementary Data 1/oligoG/._G-Asp
- Supplementary Data/Supplementary Data 1/oligoG/G-Val+Arg/
- __MACOSX/Supplementary Data/Supplementary Data 1/oligoG/._G-Val+Arg
- Supplementary Data/Supplementary Data 1/oligoG/G-no aa/
- __MACOSX/Supplementary Data/Supplementary Data 1/oligoG/._G-no aa
- Supplementary Data/Supplementary Data 1/oligoG/G-Lys+Asp/
- __MACOSX/Supplementary Data/Supplementary Data 1/oligoG/._G-Lys+Asp
- Supplementary Data/Supplementary Data 1/oligoG/G-Ala/
- __MACOSX/Supplementary Data/Supplementary Data 1/oligoG/._G-Ala
- Supplementary Data/Supplementary Data 1/oligoG/G-Lys/
- __MACOSX/Supplementary Data/Supplementary Data 1/oligoG/._G-Lys
- Supplementary Data/Supplementary Data 1/oligoG/G-Ile/
- __MACOSX/Supplementary Data/Supplementary Data 1/oligoG/._G-Ile
- Supplementary Data/Supplementary Data 1/oligoG/G-Ile+Arg/
- __MACOSX/Supplementary Data/Supplementary Data 1/oligoG/._G-Ile+Arg
- Supplementary Data/Supplementary Data 1/oligoG/G-Val/
- __MACOSX/Supplementary Data/Supplementary Data 1/oligoG/._G-Val
- Supplementary Data/Supplementary Data 1/oligoG/G-Gly/
- __MACOSX/Supplementary Data/Supplementary Data 1/oligoG/._G-Gly
- Supplementary Data/Supplementary Data 1/oligoG/G-Gly+Arg/
- __MACOSX/Supplementary Data/Supplementary Data 1/oligoG/._G-Gly+Arg
- Supplementary Data/Supplementary Data 1/oligoG/G-Asn/
- __MACOSX/Supplementary Data/Supplementary Data 1/oligoG/._G-Asn
- Supplementary Data/Supplementary Data 1/oligoG/G-Gly+Asp/
- __MACOSX/Supplementary Data/Supplementary Data 1/oligoG/._G-Gly+Asp
- Supplementary Data/Supplementary Data 1/oligoG/G-Leu/
- __MACOSX/Supplementary Data/Supplementary Data 1/oligoG/._G-Leu
- Supplementary Data/Supplementary Data 1/oligoG/G-Lys+Arg/
- __MACOSX/Supplementary Data/Supplementary Data 1/oligoG/._G-Lys+Arg
- Supplementary Data/Supplementary Data 1/oligoG/G-Ile+Asp/
- __MACOSX/Supplementary Data/Supplementary Data 1/oligoG/._G-Ile+Asp
- Supplementary Data/Supplementary Data 1/oligoG/G-Val+Ile/
- __MACOSX/Supplementary Data/Supplementary Data 1/oligoG/._G-Val+Ile
- Supplementary Data/Supplementary Data 1/oligoG/G-Val+Lys/
- __MACOSX/Supplementary Data/Supplementary Data 1/oligoG/._G-Val+Lys
- Supplementary Data/Supplementary Data 3/GC-no aa-SI/000042_GGGGGC__P.bmp
- __MACOSX/Supplementary Data/Supplementary Data 3/GC-no aa-SI/._000042_GGGGGC__P.bmp
- Supplementary Data/Supplementary Data 3/GC-no aa-SI/000085_GCCCCCCC__cP.bmp
- __MACOSX/Supplementary Data/Supplementary Data 3/GC-no aa-SI/._000085_GCCCCCCC__cP.bmp
- Supplementary Data/Supplementary Data 3/GC-no aa-SI/000051_GCCCCC__cP.bmp
- __MACOSX/Supplementary Data/Supplementary Data 3/GC-no aa-SI/._000051_GCCCCC__cP.bmp
- Supplementary Data/Supplementary Data 3/GC-no aa-SI/000076_GGGGGCCC__P.bmp
- __MACOSX/Supplementary Data/Supplementary Data 3/GC-no aa-SI/._000076_GGGGGCCC__P.bmp
- Supplementary Data/Supplementary Data 3/GC-no aa-SI/000082_GGCCCCCC__P.bmp
- __MACOSX/Supplementary Data/Supplementary Data 3/GC-no aa-SI/._000082_GGCCCCCC__P.bmp
- Supplementary Data/Supplementary Data 3/GC-no aa-SI/000064_GGCCCCC__P.bmp
- __MACOSX/Supplementary Data/Supplementary Data 3/GC-no aa-SI/._000064_GGCCCCC__P.bmp
- Supplementary Data/Supplementary Data 3/GC-no aa-SI/000058_GGGGGCC__P.bmp
- __MACOSX/Supplementary Data/Supplementary Data 3/GC-no aa-SI/._000058_GGGGGCC__P.bmp
- Supplementary Data/Supplementary Data 3/GC-no aa-SI/000046_GGGCCC__P.bmp
- __MACOSX/Supplementary Data/Supplementary Data 3/GC-no aa-SI/._000046_GGGCCC__P.bmp
- Supplementary Data/Supplementary Data 3/GC-no aa-SI/000019_GGGG__cP.bmp
- __MACOSX/Supplementary Data/Supplementary Data 3/GC-no aa-SI/._000019_GGGG__cP.bmp
- Supplementary Data/Supplementary Data 3/GC-no aa-SI/000074_GGGGGGCC__P.bmp
- __MACOSX/Supplementary Data/Supplementary Data 3/GC-no aa-SI/._000074_GGGGGGCC__P.bmp
- Supplementary Data/Supplementary Data 3/GC-no aa-SI/000003_C__cP.bmp
- __MACOSX/Supplementary Data/Supplementary Data 3/GC-no aa-SI/._000003_C__cP.bmp
[truncated: 9,700 more entries]
