# Supplementary material for: Amino acids catalyse RNA formation under ambient alkaline conditions
Source: Nat Commun. 2025 Jun 4;16:5193. doi: 10.1038/s41467-025-60359-3 (PMC12137669; doi:10.1038/s41467-025-60359-3)
Supplement: Supplementary file 5 — Source Data [file 41467_2025_60359_MOESM5_ESM.xlsx]

## Sheet: 1b - oligoC
Nmer	no aa						Gly						Ala						Val						Leu						Ile						Phe						His						Lys
2	1.39109	2.40838	1.91153	1.42473			171.22	12.4835	10.2642	152.907	24.4536		229.84	6.07682	5.82835	200.615			305.531	90.3844	91.3004	328.921	163.134	362.111	298.854	188.098	145.811	390.072	449.875		323.956	191.477	112.924	469.237			119.022	1.36499	0.84659				81.0284	0.55386	0.3046				165.784
3	0.130491	0.635321	0.417754	0.822222			22.7564	0.436382	0.161222	3.4513	0.643352		49.641	0.04166	0.769239	7.18681			123.012	19.729	23.7338	37.4696	58.6024	60.0454	72.7075	64.7351	48.6578	52.3644	81.5286		147.608	69.233	29.9687	191.673			8.17982	0.859784	0.801187				1.15773	0.447369	0.432258				24.5565
4	0.05842	0.525169	0.223164	0			0.431178	0.439297	0.224814	0.496682	0.824827		1.76988	0.323308	0.233914	0.892766			17.1601	13.2656	13.4144	13.3372	22.9083	17.0076	11.9573	36.0043	24.9182	21.0631	29.2029		19.1562	36.4291	19.3006	59.4239			0.270582	0.367073	0.25857				0.095757	0.251982	0.199916				0.673967
5																			11.8459	4.86863	5.35553	5.34958	7.57197	5.26046	8.7786	15.723	10.2067	9.27967	16.83		13.0544	15.1912	7.8738	21.1153
6																			5.66051	3.19201	2.47213	3.45712	4.73499	3.02266	4.32502	5.2845	3.59936	4.62801	6.01747		6.23735	4.94442	2.96833	5.44643
7																			0.643639	1.47081	1.29972	2.04523			0.390425	1.70712	1.39061	2.50752	2.86417		0.752912	1.63734	1.30361
[truncated: 15 more columns]

## Sheet: 1b - oligoA
Nmer	no aa			Gly			Ala			Val			Leu			Ile			Phe			His			Lys			Arg			Asp			Asn			Pro
2	5.741	10.589	0	61.959	96.167	64.259	64.712	141.278	113.7	205.605	394.976	367.313	119.145	690.734	549.917	215.471	505.572	478.343	11.241	25.715	0	0	38.828	18.323	60.67	250.784	222.835	32.9988	45.0664	33.0115	61.346	4.085	0	18.852	25.883	24.485	76.89	40.046	44.894
3	0.107709	0.271173	0	4.87995	2.06355	1.7911	3.45198	3.52588	3.53274	38.3633	38.3052	37.6898	18.3658	99.9696	76.0839	37.3039	63.7988	59.5147	0.487041	0.550756	0.543166	0	0.343127	0.399214	3.58349	4.38132	3.97364	0.951271	0.49742	0.889988	0	0.386822	0	0	0.376301	0.359058	0.512983	0.437542	0.469222
4				1.67957	1.7031	1.76419	1.25152	2.16866	2.23615	11.2905	12.1427	11.9893	6.23449	29.5316	22.7702	10.1788	19.2234	19.4258
5							0.316524	1.15781	1.32187	6.4489	6.07501	6.04172	3.2602	15.3759	11.7113	5.83577	9.69721	10.1069
6										1.12969	1.46235	1.25385	0.428155	3.36401	2.35931	1.16524	1.94163	2.05388

## Sheet: 1b - oligoU
Nmer	no aa			Gly			Ala			Val			Leu			Ile			Phe			His			Lys			Arg			Asp			Asn			Pro
2	13.4875	36.0392	33.3525	23.6547	58.5009	61.2455	12.2046	41.5223	42.5427	63.7423	144.316	146.216	85.0147	280.075	273.768	92.3657	213.604	197.559	10.8995	12.9629	13.3933	9.08004	15.2191	13.9973	18.5623	102.122	101.242	10.5308	11.5893	11.8515	15.7052	18.2648	18.3676	7.97177	13.9164	14.5653	32.3408	31.1839	31.6526
3	1.45659	7.31027	6.78286	4.08159	12.1588	11.3854	1.49232	9.00925	8.76194	12.9799	41.1129	38.9512	16.3493	106.073	93.5237	17.977	77.7395	67.7948	1.26963	8.25594	7.66026	0.811545	7.99435	5.4479	1.83483	11.8828	11.4284	1.00485	1.02065	0.894905	2.21298	6.52108	6.67865	0.791708	6.39033	7.15702	7.60283	7.02596	6.88318
4	0.11525	1.33715	1.30187	0.236289	1.71857	1.57461	0.136276	1.63101	1.47663	1.3292	7.1925	6.77991	2.52607	26.464	26.0164	2.95375	17.052	14.1902	0.146158	1.48136	1.43574	0.148312	1.46415	1.32738	0.122335	1.34248	1.47648				0.125369	1.54637	1.29672	0.159317	1.41127	1.25937	1.18351	1.35324	1.29716
5										0.698228	2.06815	1.97641	1.3972	8.01276	7.4806	1.60942	5.05052	3.93261
6										0.222072	2.20003	1.8374	0.410841	4.38044	4.06654	0.461468	2.90765	3.05862

## Sheet: 1b - oligoG
Nmer	no aa			Gly			Ala			Val			Leu			Ile			Phe			His			Lys			Arg			Asp			Asn			Pro
2	103.393	270.414	141.934	85.252	98.1803	65.5685	155.012	99.581	81.0652	165.86	253.191	227.581	188.881	265.07	217.777	219.997	238.866	217.134	216.299	65.026	51.2496	178.629	14.0634	13.3321	189.299	33.0299	36.9053	53.3049	54.8578	52.7846	131.439	16.9934	13.0897	123.463	15.1185	17.3029	128.141	104.943	95.427
3	172.697	272.612	101.085	194.549	89.0336	20.5209	222.513	141.681	84.9394	158.243	245.27	175.999	176.355	258.913	185.443	203.671	225.485	180.463	187.802	26.3942	19.1585	164.971	1.25148	1.38527	173.085	3.14638	3.91744	25.0992	25.0749	25.4851	147.731	2.42259	3.27468	163.056	2.04181	2.43942	57.2957	42.1551	39.9914
4	74.2225	284.426	146.584	117.93	61.3144	36.7019	130.606	141.447	99.8609	90.3866	329.89	234.821	85.8608	240.472	162.305	98.3775	288.209	194.497	125.383	51.6616	32.433	121.422	0.425597	0.276918	114.986	0.637254	0.6136	3.64555	3.39676	3.52654	110.157	1.71422	1.17784	101.204	0.368029	0.322148	2.19001	1.91242	1.71427
5	74.8627	108.353	66.9658	120.916	21.0049	13.2547	159.883	55.9717	40.3008	115.857	162.943	114.292	89.4127	134.419	92.4007	109.495	156.813	106.98	124.133	21.4204	13.7623	141.824	3.91802	2.41454	109.97	4.32956	2.65132	0.886826	0.803085	0.729015	112.806	0	0	97.7054	3.88631	2.42587	1.57807	1.34055	1.27261
6	22.3745	78.5297	42.8465	62.1107	3.72415	1.61241	70.876	28.5523	19.6579	37.2625	108.885	72.3082	28.1557	94.0833	58.0385	30.131	107.299	68.1496	33.3013	4.48997	1.87436	45.6842	0.355674	0.326207	24.7381	0.401562	0.375038	0.916884	0.789657	0.696455	40.5794	0	0	32.0255	0.333035	0.300549	1.22897	1.00191	1.03991
7	18.4945	41.2836	25.41	32.141	2.88705	2.33357	44.4978	15.4634	11.744	37.7788	64.0676	45.0784	29.8638	61.7334	38.8288	32.4582	64.4096	44.8542	30.0444	3.50549	2.37589	39.5975	1.10221	0.586022	25.9604	0.989554	0.65998				30.5833	1.11387	0.644827	27.3276	0.984611	0.585838
8	8.8033	22.2575	13.1461	19.732	1.28124	0.977465	27.2334	6.87078	5.25589	24.2709	32.311	23.6046	14.6029	32.5624	21.1145	17.2907	35.7215	24.2315	17.8549	1.5115	1.14834	28.4781	0.591829	0.513044	14.6356	0.669524	0.530164				21.4724	0.618618	0.514721	20.7611	0.55959	0.492017
9	7.14657	11.2131	6.73471	12.8834	0.98484	0.618378	18.8253	3.4456	2.43693	23.7685	16.6348	12.1708	13.2979	18.3047	11.2838	16.0751	18.8377	12.7785	13.9597	1.04259	0.587448	24.0594	0.648898	0.375886	12.3529	0.783472	0.352808				16.9711	0.685626	0.444379	13.8785	0.668748	0.358054
10	4.12414	6.58392	4.04811	8.89965	1.00288	0.736016	15.5635	2.18317	1.59807	27.2996	9.68733	7.08889	14.5365	11.0489	6.7384	17.3753	11.3308	7.59041	14.1383	0.937645	0.664679	27.8454	0.744827	0.545294	13.0015	0.811196	0.578727				18.085	0.770553	0.556376	16.0119	0.732677	0.578866

## Sheet: 1c- oligoC
	Avg. Yield (%)
no aa	0.05879
Gly	1.66934
Ala	2.67629
Val	7.35604
Leu	9.81443
Ile	11.1937
Phe	0.918584
Lys	1.42815
Arg	0.192909
His	0.573588
Asp	0.581646
Asn	0.574238
Pro	0.08742

## Sheet: 1c- oligoA
	Avg. Yield (%)
no aa	0.168983
Gly	1.63854
Ala	2.35839
Val	8.45486
Leu	12.4188
Ile	10.7837
Phe	0.262183
Lys	3.68131
Arg	0.763898
His	0.582645
Asp	0.660112
Asn	0.46882
Pro	1.09306

## Sheet: 1c- oligoU
	Avg. Yield (%)
no aa	0.697986
Gly	1.25111
Ala	1.227
Val	4.83632
Leu	7.6106
Ile	6.53976
Phe	0.513712
Lys	1.44957
Arg	0.255
His	0.472309
Asp	0.49423
Asn	0.460586
Pro	0.94743

## Sheet: 1c- oligoG
	Avg. Yield (%)
no aa	26.3171
Gly	13.7629
Ala	22.4477
Val	38.8847
Leu	33.3047
Ile	36.2682
Phe	13.17
Lys	9.48991
Arg	2.05887
His	11.5504
Asp	9.27899
Asn	8.74057
Pro	3.79732

## Sheet: 2a- oligoC
pH	no aa	Val	Lys	Gly
3	0.0161	0.0369	0.0382934	0.017463
4	0.03042	0.029858	0.021314	0.100551
5	0.0192	0.0208	0.0235524	0.0810232
6	0.025865	0.02327	0.0330742	0.043062
7	0.016	0.0356	0.0254396	0.0092383
8	0.024408	0.457767	0.065344	0.0277778
9	0.0176	5.83364	0.307216	0.29321
10	0.0674	6.9	0.315	0.595336
11	0.563027	4.62091	0.111822	0.422497
12	1.1888	3.66833	0.083725	0.353567

## Sheet: 2a- oligoA
pH	no aa	Val	Lys	Gly
3	0.003312	0.0610155	0.022358	0.037368
4	0.006199	0	0	0.046174
5	0.00194785	0.00202365	0.04757	0
6	0	0.011674	0.007592	0
7	0.0075249	0.0106963	0.001392	0.004138
8	0.0677517	0.0567474	0.091322	0.03009
9	0.0704022	3.34199	0.610572	0.121106
10	0.124074	7.41301	0.825	0.4615
11	0.116081	4.15158	0.640323	0.357129
12	1.71573	2.15963	0.454818	0.335722

[truncated: 10 more sheets: 2a- oligoU, 2a-oligoG, 2b, 2c, 3a, 4a, 4b, 4c, 4d, 4e]
